# Supplementary material for: Somatic Trp53 mutations differentially drive breast cancer and evolution of metastases
Source: Nat Commun. 2018 Sep 27;9:3953. doi: 10.1038/s41467-018-06146-9 (PMC6160420; doi:10.1038/s41467-018-06146-9)
Supplement: Supplementary file 3 — Supplementary Data 1 [file 41467_2018_6146_MOESM3_ESM.xlsx]

## Sheet: Sheet1
Gene	4P1	4P2	4P3	4M1	4M2	4M3	27P1	27P2	27P3	27M1	27M2	27M3	4P1	4P2	4P3	4M1	4M2	4M3	27P1	27P2	27P3	27M1	27M2	27M3
Lkaaear1	X	X	X	X	X	X	X	X	X	X	X	X	INS	INS	INS	INS	INS	INS	INS	INS	INS	INS	INS	INS
Smc5	X	X	X	X	X	X	X	X	X	X	X	X	MutipleAlt	MutipleAlt	MutipleAlt	DEL	DEL	DEL	DEL	MutipleAlt	MutipleAlt	MutipleAlt	DEL	MutipleAlt
Thrap3	X	X	X	X	X	X	X	X	X	X	X	X	MutipleAlt	MutipleAlt	DEL	MutipleAlt	DEL	DEL	DEL	DEL	MutipleAlt	DEL	DEL	DEL
Krt13	X	X	X	X	X	X	X	X	X		X	X	MutipleAlt	NS	NS	NS	NS	NS	NS	NS	NS		NS	MutipleAlt
Fbxl3	X	X	X		X	X	X	X	X	X	X	X	splicing	splicing	splicing		splicing	splicing	splicing	splicing	splicing	splicing	splicing	splicing
Rfc1	X	X		X	X	X	X		X	X	X	X	splicing	splicing		splicing	splicing	splicing	splicing		splicing	splicing	splicing	splicing
Rabgef1	X	X	X	X	X			X	X	X	X		MutipleAlt	MutipleAlt	MutipleAlt	INS	MutipleAlt			INS	splicing	splicing	MutipleAlt
Matr3	X	X	X	X		X	X	X		X	X		MutipleAlt	stopgain	MutipleAlt	INS		MutipleAlt	stopgain	MutipleAlt		MutipleAlt	stopgain
Nlrp4c	X	X	X	X			X	X	X	X		X	DEL	DEL	DEL	DEL			DEL	DEL	DEL	DEL		DEL
Psg18	X		X	X		X	X	X	X	X		X	NS		NS	NS		NS	NS	NS	NS	NS		NS
Lap3	X	X		X		X	X	X	X			X	MutipleAlt	splicing		MutipleAlt		INS	splicing	MutipleAlt	splicing			MutipleAlt
Tbc1d14	X		X	X		X	X	X		X		X	splicing		splicing	INS		INS	INS	splicing		splicing		splicing
Nvl		X		X	X	X	X	X	X		X			splicing		stopgain	MutipleAlt	splicing	splicing	stopgain	splicing		splicing
Ccdc8		X	X			X	X	X		X	X	X		DEL	NS			DEL	NS	DEL		DEL	DEL	NS
Fbxo22		X	X	X		X	X		X		X			MutipleAlt	stopgain	MutipleAlt		MutipleAlt	MutipleAlt		MutipleAlt		MutipleAlt
Ptprh		X			X		X		X	X	X	X		NS			NS		NS		NS	NS	NS	NS
1700030F18Rik	X	X	X	X	X	X							NS	NS	NS	NS	NS	NS
Anpep	X	X	X	X	X	X							NS	NS	NS	NS	NS	NS
C4b	X	X	X	X	X	X							NS	NS	NS	NS	NS	NS
Ddx11	X	X	X	X	X	X							NS	NS	NS	NS	NS	NS
Flii	X	X	X	X	X	X							NS	NS	NS	NS	NS	NS
Gcnt7	X	X	X	X	X	X							INS	INS	INS	INS	INS	INS
Mc5r	X	X	X	X	X	X							NS	NS	NS	NS	NS	NS
Sec22a	X	X	X	X	X	X							NS	NS	NS	NS	NS	NS
Slmo2	X	X	X	X	X	X							NS	NS	NS	NS	NS	NS
Tfcp2	X	X	X	X	X	X							NS	NS	NS	NS	NS	NS
Sap30bp	X	X	X	X	X	X							MutipleAlt	MutipleAlt	MutipleAlt	MutipleAlt	MutipleAlt	MutipleAlt
BC003331			X	X	X	X		X			X				splicing	splicing	splicing	splicing		splicing			splicing
Gcgr							X	X	X	X	X	X							NS	NS	NS	NS	NS	NS
Gm10436							X	X	X	X	X	X							stopgain	stopgain	stopgain	stopgain	stopgain	stopgain
Gm2042;Oog1							X	X	X	X	X	X							DEL	DEL	DEL	DEL	DEL	DEL
Gnl2							X	X	X	X	X	X							NS	NS	NS	NS	NS	NS
Nav2							X	X	X	X	X	X							INS	INS	INS	INS	INS	INS
Oas3							X	X	X	X	X	X							NS	NS	NS	NS	NS	NS
Pip5k1c							X	X	X	X	X	X							NS	NS	NS	NS	NS	NS
Romo1							X	X	X	X	X	X							NS	NS	NS	NS	NS	NS
Tctn2							X	X	X	X	X	X							unknown	unknown	unknown	unknown	unknown	unknown
Tmem181c-ps							X	X	X	X	X	X							ncRNA_exonic	ncRNA_exonic	ncRNA_exonic	ncRNA_exonic	ncRNA_exonic	ncRNA_exonic
Cpa3	X	X	X	X		X							NS	NS	NS	NS		NS
D3Ertd254e	X	X	X	X		X							NS	NS	NS	NS		NS
Nanog	X		X	X	X			X					MutipleAlt		INS	MutipleAlt	MutipleAlt			MutipleAlt
Rab3ip	X			X	X	X			X				splicing			splicing	splicing	splicing			splicing
Atp5j		X		X	X		X		X					splicing		splicing	splicing		splicing		splicing
Zfp626	X				X	X			X	X			NS				NS	NS			NS	NS
Zfp446		X			X	X		X		X				INS			INS	INS		INS		INS
Zfp981		X	X				X	X				X		NS	NS				NS	NS				NS
Ifnl3					X		X		X	X	X						NS		NS		NS	NS	NS
Dppa5a							X	X	X		X	X							DEL	DEL	DEL		DEL	DEL
Cpsf4							X	X		X	X	X							INS	INS		INS	INS	INS
Tbc1d23	X		X	X		X							splicing		splicing	splicing		splicing
Krtap2-4			X	X	X	X									INS	stopgain	INS	INS
Rpn1	X	X					X			X			NS	NS					NS			NS
Golga4		X				X			X		X			stopgain				splicing			INS		stopgain
Hmgxb4				X		X			X	X						splicing		MutipleAlt			splicing	MutipleAlt
R3hdm1						X	X	X				X						MutipleAlt	splicing	splicing				splicing
Gm5424						X		X	X			X						ncRNA_exonic		ncRNA_exonic	ncRNA_exonic			ncRNA_exonic
Gm5591							X	X		X	X								NS	NS		NS	NS
Six3os1							X	X		X		X							ncRNA_exonic	ncRNA_exonic		ncRNA_exonic		ncRNA_exonic
Eif5	X	X		X									DEL	MutipleAlt		DEL
Yy2	X	X		X									NS	NS		NS
Nom1	X	X				X							INS	splicing				INS
Ahi1		X	X		X									splicing	splicing		splicing
Psap		X		X		X								INS		MutipleAlt		INS
Zfp598	X	X						X					INS	INS						INS
Slco6b1	X	X										X	ncRNA_exonic	ncRNA_exonic										ncRNA_exonic
Zfp322a	X				X				X				stopgain				MutipleAlt				stopgain
Gm9758			X			X	X								NS			NS	NS
Pfdn2			X			X			X						INS			INS			INS
4930583K01Rik	X			X								X	ncRNA_exonic			ncRNA_exonic								ncRNA_exonic
Brix1	X				X					X			splicing				splicing					splicing
D17Wsu92e	X				X						X		INS				MutipleAlt						INS
Hnrnpa1	X				X						X		splicing				splicing						splicing
Cdk4	X					X					X		splicing					splicing					splicing
6820431F20Rik					X	X			X								ncRNA_exonic	ncRNA_exonic			ncRNA_exonic
Sycp2				X		X				X						DEL		splicing				NS
Nfs1	X							X	X				splicing							splicing	splicing
Gm12339	X						X				X		ncRNA_exonic						ncRNA_exonic				ncRNA_exonic
Shank3	X						X					X	DEL						DEL					DEL
Gm11696	X								X			X	ncRNA_exonic								ncRNA_exonic			ncRNA_exonic
Ppp1r3fos			X					X			X				ncRNA_exonic					ncRNA_exonic			ncRNA_exonic
Creb3l2		X								X	X			splicing								splicing	splicing
Arvcf				X				X	X							INS				stopgain	stopgain
Sycp1					X			X				X					INS			MutipleAlt				INS
Dspp						X		X		X								INS		INS		DEL
Ppp1r13l				X							X	X				NS							NS	NS
Gm12709							X	X	X										ncRNA_exonic	ncRNA_exonic	ncRNA_exonic
Ophn1							X	X	X										NS	NS	NS
Pten							X	X	X										INS	INS	INS
Trpc5os							X	X	X										NS	NS	NS
Esco1							X	X				X							INS	INS				INS
Gm2042								X	X	X										DEL	DEL	DEL
Zfp862-ps							X			X		X							ncRNA_exonic			ncRNA_exonic		ncRNA_exonic
Ube2e1								X		X		X								splicing		splicing		splicing
Spag16										X	X	X										NS	NS	NS
Evi5										X	X	X										NS	NS	NS
Gstm2	X	X											NS	NS
Atp1b3	X			X									splicing			splicing
Lifr	X			X									DEL			NS
Flg2	X					X							NS					NS
Gm10416		X		X										ncRNA_exonic		ncRNA_exonic
Ccdc88a		X		X										NS		NS
E330009J07Rik		X		X										stopgain		splicing
Fkbp5		X			X									INS			INS
2900060B14Rik		X			X									ncRNA_exonic			ncRNA_exonic
Prg4			X	X											NS	NS
Ptpdc1			X		X										MutipleAlt		INS
Ctdsp1			X			X									splicing			splicing
Scgb2b11			X			X									DEL			DEL
Rex2			X			X									NS			NS
Rnf7				X		X										splicing		splicing
Gabre	X						X						DEL						DEL
Mad2l1		X						X						INS						splicing
Iws1			X					X							NS					NS
Npc1		X								X				INS								INS
Adgrb3		X									X			stopgain									INS
Fbl		X										X		splicing										splicing
Rprd1b			X							X					splicing							splicing
Mnat1			X								X				splicing								splicing
D630029K05Rik			X									X			ncRNA_exonic									ncRNA_exonic
Tomm5				X				X								INS				INS
Ppil4					X		X										splicing		splicing
F2rl3					X				X								NS				NS
Cul5						X			X									NS			MutipleAlt
Psat1					X							X					splicing							splicing
Mybl1						X				X								NS				NS
Scgb2b18						X				X								DEL				DEL
Tefm						X				X								DEL				DEL
Esf1						X				X								NS				NS
Nabp2						X						X						DEL						INS
Ralgapa1						X						X						NS						NS
Mmp16							X	X											NS	NS
Gm9767							X		X										ncRNA_exonic		ncRNA_exonic
Gm5114							X		X										MutipleAlt		NS
Hnrnpa2b1							X			X									splicing			splicing
Tmem67							X			X									NS			NS
Tuba1b							X			X									NS			NS
Arfgap3							X					X							NS					NS
Eef1g								X		X										NS		NS
Rgs13								X		X										splicing		splicing
1700001J11Rik								X				X								ncRNA_exonic				ncRNA_exonic
A530032D15Rik								X				X								splicing				splicing
Gm15645								X				X								ncRNA_exonic				ncRNA_exonic
Gm21276								X				X								ncRNA_exonic				ncRNA_exonic
Syap1									X		X										splicing		splicing
Wrn									X		X										DEL		DEL
Haglr									X			X									ncRNA_exonic			ncRNA_exonic
Zfp974									X			X									INS			INS
Esx1											X	X											NS	NS
Abce1	X												NS
Armc9	X												DEL
Bcl11a	X												NS
Bin1	X												splicing
Dyrk3	X												NS
Eps15l1	X												NS
Gm3264	X												NS
Hunk	X												NS
Pgap1	X												NS
Pou2f2	X												NS
Ppig	X												DEL
Rgs17	X												INS
Rhpn2	X												splicing
Sdr16c6	X												NS
Ttf2	X												NS
Ubap2l	X												splicing
Vmn1r175	X												NS
Zfp40	X												NS
Zmat2	X												splicing
4933427D06Rik		X												ncRNA_exonic
Atrn		X												NS
Auh		X												splicing
Cadps2		X												DEL
Ccr1l1		X												NS
Cul4b		X												NS
Cyp17a1		X												MutipleAlt
Decr2		X												INS
Eva1c		X												splicing
Gm595		X												splicing
Iqsec2		X												DEL
Itih3		X												NS
Kdm3a		X												DEL
Kdm7a		X												splicing
Krtap5-3		X												NS
Msh2		X												splicing
Necap1		X												splicing
Nop58		X												NS
Rab14		X												INS
Rps19-ps3		X												ncRNA_exonic
Sp110		X												NS
Stxbp5		X												splicing
Syt5		X												NS
Tdo2		X												DEL
Tex15		X												NS
Trappc8		X												DEL
Ythdc1		X												NS
Zfp970		X												NS
4921529L05Rik			X												ncRNA_exonic
Ampd1			X												stopgain
Efr3a			X												INS
Ehbp1			X												NS
Gm4559			X												DEL
Hymai			X												ncRNA_exonic
Mdh1			X												splicing
Myh4			X												NS
Pik3r1			X												MutipleAlt
Ryr3			X												DEL
Scn1a			X												NS
Trmt10a			X												splicing
Vmn1r168			X												NS
Wdr1			X												splicing
Aar2				X												splicing
Abca13				X												DEL
Armc10				X												NS
Cacna1g				X												splicing
Clcn3				X												NS
Cryzl1				X												NS
Cyp2j9				X												NS
Dzank1				X												INS
EU599041				X												NS
Galc				X												stopgain
Gramd1b				X												NS
Mrfap1				X												DEL
Pcdha2				X												stopgain
Pla2g4e				X												stopgain
Qdpr				X												INS
Rbm25				X												stopgain
Sae1				X												stopgain
Smpx				X												INS
Sub1				X												splicing
Suco				X												NS
Tpi1				X												splicing
Ttc14				X												INS
1700006A11Rik					X												stopgain
Cir1					X												NS
Cngb1					X												INS
Dst					X												NS
Ezh1					X												NS
Gm8693					X												DEL
Grid2ip					X												DEL
Micu2					X												DEL
Plxnc1					X												splicing
1810009A15Rik						X												splicing
2610020H08Rik						X												DEL
Aard						X												splicing
Alms1-ps2						X												ncRNA_exonic
Asap2						X												NS
Bag4						X												stopgain
BB014433						X												ncRNA_exonic
Bicdl1						X												INS
C130026I21Rik						X												NS
Calcoco2						X												NS
Cbx3						X												splicing
Dnah8						X												NS
Dync1i2						X												NS
Dynlt3						X												splicing
Eif4e						X												NS
Eif5b						X												NS
Gm10635						X												ncRNA_exonic
Gm15421						X												ncRNA_exonic
Gm15446						X												ncRNA_exonic
Gm5885						X												NS
Gsta2						X												NS
H2-M10.6						X												NS
Haus7						X												splicing
Kif6						X												INS
Met						X												DEL
Metap2						X												MutipleAlt
Naip6;Naip7						X												NS
Osgin2						X												DEL
Pibf1						X												NS
Ppp1r14c						X												splicing
Prkar2a						X												DEL
Rrm2b						X												splicing
Rufy3						X												NS
Setx						X												NS
Slitrk3						X												NS
Srpk1						X												INS
Sult1d1						X												DEL
Tsga8						X												NS
Tulp1						X												NS
Usp1						X												NS
Vmn2r123						X												unknown
1700013H16Rik							X												NS
A930016O22Rik							X												ncRNA_exonic
Adgrv1							X												NS
Atp11b							X												MutipleAlt
Bmpr2							X												INS
Clec2i							X												stopgain
Cryge							X												NS
Fam205a1							X												NS
Gm7168							X												NS
Herc1							X												INS
Mroh7							X												NS
Obscn							X												NS
Phtf2							X												MutipleAlt
Podxl							X												NS
Prpf38b							X												splicing
Ptprg							X												NS
Ranbp2							X												splicing
Tbc1d25							X												NS
Tgfbr3							X												NS
Ttll13							X												NS
Zbbx							X												NS
Zfp37							X												DEL
Zfp984							X												NS
1700110I07Rik								X												ncRNA_exonic
5033404E19Rik								X												ncRNA_exonic
Ccdc112								X												INS
Ccdc150								X												INS
Dnah7b								X												INS
Gm19434								X												ncRNA_exonic
Gm2381								X												ncRNA_exonic
Gm6654								X												ncRNA_exonic
Mrpl19								X												splicing
Nin								X												NS
Paip1								X												MutipleAlt
Ppp3ca								X												DEL
Prop1								X												NS
Rad23b								X												NS
Rps21								X												splicing
Sdk2								X												DEL
Sfi1								X												NS
Skint6								X												NS
Slc15a3								X												NS
Slc31a1								X												MutipleAlt
Slf1								X												NS
Smok4a								X												ncRNA_exonic
Speer4cos								X												ncRNA_exonic
Stam2								X												DEL
Syne1								X												NS
Tcf20								X												NS
Tro								X												NS
Ube3a								X												INS
Vmn2r89								X												NS
Zbtb5								X												MutipleAlt
1700015F17Rik									X												DEL
Atp5c1									X												splicing
Chpt1									X												MutipleAlt
Epb41l5									X												NS
Fiz1									X												NS
Fnip2									X												NS
Gck									X												stopgain
Gm10069									X												ncRNA_exonic
Gpi1									X												splicing
Gtf2i									X												DEL
Hook1									X												DEL
Hsd3b5									X												NS
Klf3									X												splicing
LOC101056073									X												NS
Pitrm1									X												INS
Robo1									X												NS
Srfbp1									X												splicing
Synpo2									X												splicing
Tbc1d19									X												DEL
Tbr1									X												NS
Tnfrsf8									X												DEL
Ube2c									X												NS
Vmn2r121									X												NS
Adam26a										X												NS
Brd8										X												NS
Casp4										X												NS
Ccdc146										X												NS
Cenpe										X												stopgain
Chd3										X												NS
Cnga4										X												NS
Cobll1										X												NS
Fam118a										X												INS
Fkbp15										X												NS
Gm11127										X												NS
Gm4884										X												NS
Gm6367										X												ncRNA_exonic
Gm6408										X												NS
Gm6793										X												ncRNA_exonic
Hyal5										X												NS
Itfg1										X												DEL
Krt26										X												MutipleAlt
Krt78										X												NS
Lrrc6										X												DEL
Macrod2										X												NS
Mcf2										X												INS
Morc3										X												splicing
Osr2										X												DEL
Pcyt1a										X												splicing
Plekha6										X												NS
Rnf168										X												NS
Scn9a										X												NS
Trim23										X												INS
Usp21										X												splicing
Vegfd										X												NS
Zfp534										X												NS
Zfp985										X												NS
Ankrd17											X												DEL
Arhgap12											X												INS
Ccne2											X												DEL
Cenpc1											X												NS
Gm2016											X												NS
Gm382											X												INS
Gsk3b											X												NS
Hmgn5											X												NS
Ifna1											X												NS
Itga8											X												NS
Myh10											X												INS
Nek1											X												DEL
Nlrp4b											X												splicing
Pcdh15											X												stopgain
Pdlim1											X												stopgain
Phf3											X												NS
Phip											X												NS
Phldb3											X												INS
Prpf4											X												DEL
Ptpn12											X												MutipleAlt
Pxt1											X												splicing
Rhox3e											X												INS
Scaf11											X												splicing
Scn7a											X												INS
Sec62											X												NS
Yy1											X												DEL
Zmym5											X												DEL
2010204K13Rik												X												ncRNA_exonic
B3galt5												X												splicing
Cdh19												X												NS
Cenpk												X												DEL
E530001F21Rik												X												ncRNA_exonic
Ep400												X												INS
Gm13032												X												ncRNA_exonic
Gucy2f												X												DEL
Ift80												X												NS
Kif21a												X												NS
Kif23												X												NS
Lepr												X												splicing
Mlh3												X												DEL
Nphp3												X												INS
Nt5c2												X												splicing
Peg12												X												NS
Pkd1l3												X												NS
Plaa												X												stopgain
Pou6f1												X												NS
Rcor2												X												splicing
Slc7a12												X												MutipleAlt
Slk												X												INS
Smoc2												X												splicing
Sv2c												X												NS
Tmem131												X												DEL
Vmn1r158												X												NS
Vmn1r171												X												NS
Zfp808												X												NS
Zfp934												X												NS
